# Supplementary material for: Identification and Expression Profiles of Xyloglucan Endotransglycosylase/Hydrolase Family in Response to Drought Stress in Larix kaempferi
Source: Plants (Basel). 2025 Jun 19;14(12):1882. doi: 10.3390/plants14121882 (PMC12196611; doi:10.3390/plants14121882)
Supplement: Supplementary file 1 [file plants-14-01882-s001.zip]

Archive with 2 entries (2 files):
- Supplementary material File S1.xlsx
- Supplementary material Table S1.pdf
