# Supplementary material for: Identification and Expression Profiles of Xyloglucan Endotransglycosylase/Hydrolase Family in Response to Drought Stress in Larix kaempferi
Source: Plants (Basel). 2025 Jun 19;14(12):1882. doi: 10.3390/plants14121882 (PMC12196611; doi:10.3390/plants14121882)
Supplement: Supplementary file 1 [file plants-14-01882-s001.zip › Supplementary material File S1.xlsx]

## Sheet: Sheet1
article title:	Identification and expression profiles of xyloglucan endotransglycosylase/hydrolases family in response to drought stress in Larix kaempferi
journal name:	Plant Cell Reports
author names:	Yan Jiang, Ruodong Qin, Yuqian Wang, Cuishuang Liu, Ying Gai
affiliation of the corresponding author (Ying Gai):	a State Key Laboratory of Tree Genetics and Breeding, College of Biological Sciences and Technology, Beijing Forestry University, Beijing 100083, P. R. China.
	b The Tree and Ornamental Plant Breeding and Biotechnology Laboratory of National Forestry and Grassland Administration, National Engineering Laboratory for Tree Breeding, Beijing, 100083, P. R. China.
e-mail address of the corresponding author (Ying Gai):	gaiying@bjfu.edu.cn
Supplementary material File S1 Information of all XTH protein sequences that were used to construct phylogenetic tree
Gene name	Transcript ID	Sequence
AtXTH1	At4g13080	MNKMEYLSIFGFVSVLYLIIRVDARAYEVNGIDQSKVGFDDNYVVTWGQNNVLKLNQGKEVQLSLDHSSGSGFESKNHYESGFFQIRIKVPPKDTSGVVTAFYLTSKGNTHDEVDFEFLGNKEGKLAVQTNVFTNGKGNREQKLALWFDPSKDFHTYAILWNPYQIVLYVDNIPVRVFKNTTSQGMNYPSKPMQVVVSLWNGENWATDGGKSKINWSLAPFKANFQGFNNSGCFTNAEKNACGSSAYWWNTGSYSKLSDSEQKAYTNVRQKYMNYDYCSDKVRFHVPPSECKWNN*
AtXTH2	At4g13090	MNRIRYCFELVSVLFLMFTANARARGRGAIDFDVNYVVTWGQDHILKLNQGKEVQLSMDYSSGSGFESKSHYGSGFFQMRIKLPPRDSAGVVTAFYLTSKGDTHDEVDFEFLGNRQGKPIAIQTNVFSNGQGGREQKFVPWFDPTTSFHTYGILWNPYQIVFYVDKVPIRVFKNIKKSGVNYPSKPMQLVASLWNGENWATSGGKEKINWAYAPFKAQYQGFSDHGCHVNGQSNNANVCGSTRYWWNTRTYSQLSANEQKVMENVRAKYMTYDYCSDRPRYPVPPSECRWNQ*
AtXTH3	At3g25050	MDYMRIFSVFVVTLWIIRVDARVFGGRGIEKFVTFGQNYIVTWGQSHVSTLHSGEEVDLYMDQSSGGGFESKDAYGSGLFEMRIKVPSGNTGGIVTAFYLTSKGGGHDEIDFEFLGNNNGKPVTLQTNLFLNGEGNREERFLLWFNPTKHYHTYGLLWNPYQIVFYVDNIPIRVYKNENGVSYPSKPMQVEASLWNGDDWATDGGRTKVNWSYSPFIAHFRDFALSGCNIDGRSNNVGACESSNYWWNAGNYQRLSGNEQKLYEHVRSKYMNYDYCTDRSKYQTPPRECY*
AtXTH4	At2g06850	MTVSSSPWALMALFLMVSSTMVMAIPPRKAIDVPFGRNYVPTWAFDHQKQFNGGSELQLILDKYTGTGFQSKGSYLFGHFSMHIKLPAGDTAGVVTAFYLSSTNNEHDEIDFEFLGNRTGQPAILQTNVFTGGKGNREQRIYLWFDPSKAYHTYSILWNMYQIVFFVDNIPIRTFKNAKDLGVRFPFNQPMKLYSSLWNADDWATRGGLEKTNWANAPFVASYKGFHIDGCQASVEAKYCATQGRMWWDQKEFRDLDAEQWRRLKWVRMKWTIYNYCTDRTRFPVMPAECKRDRDA*
AtXTH5	At5g13870	MGRLSSTLCLTFLILATVAFGVPPKKSINVPFGRNYFPTWAFDHIKYLNGGSEVHLVLDKYTGTGFQSKGSYLFGHFSMHIKMVAGDSAGTVTAFYLSSQNSEHDEIDFEFLGNRTGQPYILQTNVFTGGAGNREQRINLWFDPSKDYHSYSVLWNMYQIVFFVDDVPIRVFKNSKDVGVKFPFNQPMKIYSSLWNADDWATRGGLEKTNWEKAPFVASYRGFHVDGCEASVNAKFCETQGKRWWDQKEFQDLDANQYKRLKWVRKRYTIYNYCTDRVRFPVPPPECRRDRDI*
AtXTH6	At5g65370	MGKLATLNGILKDEASQMKLNVVHLCSSVNAKTIDLALLKATSHTSNNPPSDKYVTFLQSTIDTCYGPDTVDAILHRLRVTTDVCVAAKCLILLHKMVKSESGYNGEDSLRNNINHRTLIYTQGGSNLKLNDLNVNSSRFTRELTPWVQWYKQYLDCYLSIAEVLGITPNIKEKNEDKRLETQRVSSYPMDCILKQIDFLVELFEHISDRPKAPQSKLNKIVIEMTELMVQDYFSAIRLMRIRFEELNVRVAKPNELVPVLEKLENCKEGLSEFSWRSKYLIADFWYLVSKLKDM*
AtXTH7	At4g37800	MVVSLFSSRNVFYTLSLCLFAALYQPVMSRPAKFEDDFRIAWSDTHITQIDGGRAIQLKLDPSSGCGFASKKQYLFGRVSMKIKLIPGDSAGTVTAFYMNSDTDSVRDELDFEFLGNRSGQPYTVQTNVFAHGKGDREQRVNLWFDPSRDFHEYAISWNHLRIVFYVDNVPIRVYKNNEARKVPYPRFQPMGVYSTLWEADDWATRGGIEKINWSRAPFYAYYKDFDIEGCPVPGPADCPANSKNWWEGSAYHQLSPVEARSYRWVRVNHMVYDYCTDKSRFPVPPPECSAGI*
AtXTH8	At1g11545	METERRIITSCSAMTALFLFMTALMASSSIAATPTQSFEDNFNIMWSENHFTTSDDGEIWNLSLDNDTGCGFQTKHMYRFGWFSMKLKLVGGDSAGVVTAYYMCSENGAGPERDEIDFEFLGNRTGQPYIIQTNVYKNGTGNREMRHSLWFDPTKDYHTYSILWNNHQLVFFVDRVPIRVYKNSDKVPNNDFFPNQKPMYLFSSIWNADDWATRGGLEKTDWKKAPFVSSYKDFAVEGCRWKDPFPACVSTTTENWWDQYDAWHLSKTQKMDYAWVQRNLVVYDYCKDSERFPTLPWECSISPWA*
AtXTH9	At4g03210	MVGMDLFKCVMMIMVLVVSCGEAVSGAKFDELYRSSWAMDHCVNEGEVTKLKLDNYSGAGFESRSKYLFGKVSIQIKLVEGDSAGTVTAFYMSSDGPNHNEFDFEFLGNTTGEPYIVQTNIYVNGVGNREQRLNLWFDPTTEFHTYSILWSKRSVVFMVDETPIRVQKNLEEKGIPFAKDQAMGVYSSIWNADDWATQGGLVKTDWSHAPFVASYKEFQIDACEIPTTTDLSKCNGDQKFWWDEPTVSELSLHQNHQLIWVRANHMIYDYCFDATRFPVTPLECQHHRHL*
AtXTH10	At2g14620	MTLINRSKPFVLLVGFSIISSLLLWVSQASVVSSGDFNKDFFVTWSPTHVNTSNDGRSRTLKLDQESGASFSSIQTFLFGQIDMKIKLIRGSSQGTVVAYYMSSDQPNRDEIDFEFLGNVNGQPYILQTNVYAEGLDNREERIHLWFDPAKDFHTYSILWNIHQIVFMVDQIPIRLYRNHGEKGVAYPRLQPMSVQASLWNGESWATRGGHDKIDWSKGPFVASFGDYKIDACIWIGNTSFCNGESTENWWNKNEFSSLTRVQKRWFKWVRKYHLIYDYCQDYGRFNNKLPKECSLPKY*
AtXTH11	At3g48580	MRGSDQKILLMVMVVVAVVAAAQGQEETTGFVTWGNNYYQTWGHQALVINKTSELQLTLDKNSGSGFESQLIYGSGYFNVRIKAPQTTSTGVITSFYLISRSSRHDELCFQILGKNGPPYLLNTNMYLYGEGGKDQRFRLWFDPTKDYHSYSFLWNPNQLVFYVDDTPIRVYSKNPDVYYPSVQTMFLMGSVQNGSIIDPKQMPYIAKFQASKIEGCKTEFMGIDKCTDPKFWWNRKQLSSKEKTLYLNARKTYLDYDYCSDRQRYPKVPQECGSYT*
AtXTH12	At5g57530	MAAFATKQSPLLLASLLILIGVATGSFYDSFDITWGAGRANIFESGQLLTCTLDKTSGSGFQSKKEYLFGKIDMKIKLVPGNSAGTVTAYYLSSKGETWDEIDFEFLGNVTGQPYVIHTNVFTGGKGNREMQFYLWFDPTADFHTYTVLWNPLNIIFLVDGIPIRVFKNNEANGVAYPKSQPMKIYSSLWEADDWATQGGKVKTDWTNAPFSASYRSFNDVDCCSRTSIWNWVTCNANSNSWMWTTLNSNQLGQLKWVQKDYMIYNYCTDFKRFPQGLPTECNLN*
AtXTH14	At4g25820	MACFATKQPLLLSLLLAIGFFVVAASAGNFYESFDITWGNGRANIFENGQLLTCTLDKVSGSGFQSKKEYLFGKIDMKLKLVAGNSAGTVTAYYLSSKGTAWDEIDFEFLGNRTGHPYTIHTNVFTGGKGDREMQFRLWFDPTADFHTYTVHWNPVNIIFLVDGIPIRVFKNNEKNGVAYPKNQPMRIYSSLWEADDWATEGGRVKIDWSNAPFKASYRNFNDQSSCSRTSSSKWVTCEPNSNSWMWTTLNPAQYGKMMWVQRDFMIYNYCTDFKRFPQGLPKECKL*
AtXTH15	At4g14130	MGPSSSLTTIVATVLLVTLFGSAYASNFFDEFDLTWGDHRGKIFNGGNMLSLSLDQVSGSGFKSKKEYLFGRIDMQLKLVAGNSAGTVTAYYLSSQGATHDEIDFEFLGNETGKPYVLHTNVFAQGKGDREQQFYLWFDPTKNFHTYSIVWRPQHIIFLVDNLPIRVFNNAEKLGVPFPKSQPMRIYSSLWNADDWATRGGLVKTDWSKAPFTAYYRGFNAAACTASSGCDPKFKSSFGDGKLQVATELNAYGRRRLRWVQKYFMIYNYCSDLKRFPRGFPPECKKSRV*
AtXTH16	At3g23730	MGRILNRTVLMTLLVVTMAGTAFSGSFNEEFDLTWGEHRGKIFSGGKMLSLSLDRVSGSGFKSKKEYLFGRIDMQLKLVAGNSAGTVTAYYLSSEGPTHDEIDFEFLGNETGKPYVLHTNVFAQGKGNREQQFYLWFDPTKNFHTYSLVWRPQHIIFMVDNVPIRVFNNAEQLGVPFPKNQPMKIYSSLWNADDWATRGGLVKTDWSKAPFTAYYRGFNAAACTVSSGSSFCDPKFKSSFTNGESQVANELNAYGRRRLRWVQKYFMIYDYCSDLKRFPQGFPPECRKSRV*
AtXTH17	At1g65310	MSLTSIVHQTIHLRYQYSCENKMKLSCGTSFAFLLLFLLAAQSVHVYAGSFHKDVQIHWGDGRGKIHDRDGKLLSLSLDKSSGSGFQSNQEFLYGKAEVQMKLVPGNSAGTVTTFYLKSPGTTWDEIDFEFLGNISGHPYTLHTNVYTKGTGDKEQQFHLWFDPTVNFHTYCITWNPQRIIFTVDGIPIREFKNPEAIGVPFPTRQPMRLYASLWEAEHWATRGGLEKTDWSKAPFTAFYRNYNVDGCVWANGKSSCSANSPWFTQKLDSNGQTRMKGVQSKYMIYNYCTDKRRFPRGVPAECT*
AtXTH18	At4g30280	MKLSCGTSFAFLIMFLFAAQSMHVYAGSFHKDVQIHWGDGRGKVRDRDGKLLSLSLDKSSGSGFQSNQEFLYGKAEVQMKLVPGNSAGTVTTFYLKSPGTTWDEIDFEFLGNLSGHPYTLHTNVYTKGSGDKEQQFHLWFDPTVNFHTYCITWNPQRIIFTVDGIPIREFKNSESIGVPFPTKQPMRLYASLWEAEHWATRGGLEKTDWSKAPFTAFYRNYNVEGCVWANGKSSCPANSSWFTQQLDSNGQTRMKGVQSKYMVYNYCNDKRRFPRGVPVECS*
AtXTH21	At2g18800	MVSSTLLVMSISLFLGLSILLVVHGKDFNQDIDITWGDGRGNILNNGTLLNLGLDQSSGSGFQSKAEYLYGKVDMQIKLVPGNSAGTVTTFYLKSQGLTWDEIDFEFLGNVSGDPYIVHTNVYTQGKGDREQQFYLWFDPTAAFHNYSILWNPSHIVFYIDGKPIREFKNLEVLGVAYPKNQPMRMYGSLWNADDWATRGGLVKTNWSQGPFVASFMNYNSENACVWSIVNGTTTTSPCSPGDSTSSSSSSTSEWFSQRGMDSSSKKVLRWVQRKFMVYNYCKDKKRFSNGLPVECTAKNKNTKS*
AtXTH24	At4g30270	MSPFKIFFFTTLLVAAFSVSAADFNTDVNVAWGNGRGKILNNGQLLTLSLDKSSGSGFQSKTEYLFGKIDMQIKLVPGNSAGTVTTFYLKSEGSTWDEIDFEFLGNMSGDPYTLHTNVYTQGKGDKEQQFHLWFDPTANFHTYSILWNPQRIILTVDDTPIREFKNYESLGVLFPKNKPMRMYASLWNADDWATRGGLVKTDWSKAPFMASYRNIKIDSKPNSNWYTQEMDSTSQARLKWVQKNYMIYNYCTDHRRFPQGAPKECTTSS*
AtXTH25	At5g57550	MDRSTFILSLLFTLTVSTTTLFSPVFAGTFDTEFDITWGDGRGKVLNNGELLTLSLDRASGSGFQTKKEYLFGKIDMQLKLVPGNSAGTVTAYYLKSKGDTWDEIDFEFLGNLTGDPYTMHTNVYTQGKGDREQQFHLWFDPTADFHTYSVLWNPHHIVFMVDDIPVREFKNLQHMGIQYPKLQPMRLYSSLWNADQWATRGGLVKTDWSKAPFTASYRNFRADACVSSGGRSSCPAGSPRWFSQRLDLTAEDKMRVVQRKYMIYNYCTDTKRFPQGFPKECRH*
AtXTH26	At4g28850	MAGLQAKTLMFVLAAALATLGRTFVEADFSKNFIVTWGKDHMFMNGTNLRLVLDKSAGSAIKSKVAHLFGSVEMLIKLVPGNSAGTVAAYYLSSTGSTHDEIDFEFLGNATGQPYTIHTNLYAQGKGNREQQFRPWFNPTNGFHNYTIHWNPSEVVWFVDGTPIRVFRNYESEGIAYPNKQGMKVFASLWNAEDWATQGGRVKTNWTLAPFVAEGRRYKARACLWKGSVSIKQCVDPTIRSNWWTSPSFSQLTASQLTKMQKIRDGFMIYDYCKDTNRFKGVMPPECSKKQF*
AtXTH28	At1g14720	MGFITRFLVFMSLFTSLVSGFALQKLPLIQFDEGYTQLFGDQNLIVHRDGKSVRLTLDERTGSGFVSNDIYLHGFFSSSIKLPADYSAGVVIAFYLSNGDLYEKNHDEIDFEFLGNIRGREWRIQTNIYGNGSTHLGREERYNLWFDPTEDFHQYSILWSLSHIIFYVDNVPIREVKRTASMGGDFPAKPMSLYSTIWDGSKWATDGGKYGVNYKYAPYVSQFTDLILHGCAVDPTEKFPSCKDEAVQNLRLASEITESQRNKMEIFRQKHMTYSYCYDHMRYKVVLSECVVNPAEAKRLRVYDPVTFGGIPHGHRRGKHRSRSRLARTESI*
AtXTH29	At4g18990	MRDSIYLLWIDNRLVVIIMMVMMVSCRCVLGLENINPIFFDEGLSHLFGEGNLIRSPDDRSVRLLLDKYTGSGFISSSMYQHGFFSSLIKLPGAYTAGIVVAFYTSNGDVFVKDHDELDIEFLGNLEGKPWRFQTNMYGNGSTNRGREERYRLWFDPSKEFHRYSILWTPTKIIFWVDDVPIREILRKEEMNGDYPQKPMSLYATIWDASSWATSGGKFGVDYTFSPFVSEFKDIALDGCNVSDSFPGENNNNNIGNYNNINCSVSDQFLMSNDYSTISPKQATAMRRFRERYMYYSYCYDTIRYSVPPPECVIVTAEKNRFRDTGRLKFGGSHPKVHKARKKRRRNRSTPVVSADL*
AtXTH30	At1g32170	MSKSSYNHIFILILCLCLRSSSAFTNLNTLSFEESLSPLFGDANLVRSPDDLSVRLLLDRYTGSGFISSNMYQHGFYSSMIKLPADYTAGVVVAFYTSNGDVFEKTHDELDIEFLGNIKGKPWRFQTNLYGNGSTHRGREERYRLWFDPSKEFHRYSILWTPHKIIFWVDDVPIREVIRNDAMGADYPAKPMALYATIWDASDWATSGGKYKANYKFAPFVAEFKSFSLDGCSVDPIQEVPMDCSDSVDFLESQDYSSINSHQRAAMRRFRQRFMYYSYCYDTLRYPEPLPECVIVPAEKDRFKETGRLKFGGTEARERRRNRRQQRRPEIEIESDPDDRKLL*
AtXTH31	At3g44990	MALSLIFLALLVLCPSSGHSQRSPSPGYYPSSRVPTSPFDREFRTLWGSQHQRREQDVVTLWLDKSTGSGFKSLRPYRSGYFGASIKLQPGFTAGVDTSLYLSNNQEHPGDHDEVDIEFLGTTPGKPYSLQTNVFVRGSGDRNVIGREMKFTLWFDPTQDFHHYAILWNPNQIVFFVDDVPIRTYNRKNEAIFPTRPMWVYGSIWDASDWATENGRIKADYRYQPFVAKYKNFKLAGCTADSSSSCRPPSPAPMRNRGLSRQQMAALTWAQRNFLVYNYCHDPKRDHTQTPEC*
AtXTH32	At2g36870	MGNSLISLLSIFHLLVLWGSSVNAYWPPSPGYWPSSKVGSLNFYKGFRNLWGPQHQRMDQNALTIWLDRTSGSGFKSVKPFRSGYFGANIKLQPGYTAGVITSLYLSNNEAHPGFHDEVDIEFLGTTFGKPYTLQTNVYIRGSGDGKIIGREMKFRLWFDPTKDFHHYAILWSPREIIFLVDDIPIRRYPKKSASTFPLRPMWLYGSIWDASSWATEDGKYKADYKYQPFTAKYTNFKALGCTAYSSARCYPLSASPYRSGGLTRQQHQAMRWVQTHSMVYNYCKDYKRDHSLTPECWR*
AtXTH33	At1g10550	MKIMWETAVVFCLCSLSLVSSHSRKFTTPNVTRLTDQFSKIAIENGFSRRFGAHNIQVNGSLAKLTLDKSSGAGLVSKNKYHYGFFSARLKLPAGFASGVVVAFYLSNAETYPKSHDEIDIELLGRSRRDDWTIQTNVYANGSTRTGREEKFYFWFDPTQAFHDYTLIWNSHHTVFLVDNIPVRQFPNRGAFTSAYPSKPMSLYVTVWDGSEWATKGGKYPVNYKYAPFVVSVADVELSGCSVNNGSSTGSGPCTKSGGSISSLDPVDGQDFATLSKNQINAMDWARRKLMFYSYCSDKPRYKVMPAECN*
PpXTH1	e_gw1.5.136.1	MNTTSTQDSTQRVVTNEASRISSDFSSIVTNSVHSSILYSLDSLHRTACAAGSGIKSQNSVFRGFFNAAIKLPCGFSGSSAGIVSAFYASNGGYYPYNHDEIDMEFLGVRPGQPYVIQTNIYADGNTETGREERFHLWFDPTVDFHNYSILWTYHHIVFFVDDIPIRRYVYQPELGIPYPAKPMSAFATIWDGSTWATEGGQFHVNYTEGPFDATFTDFQLEGCIWDPRLQFAKPECALPTYKAWFNDNDMQEMSDKQMIALEWARSNFMWYSYCDDLERWPEQPPRECPQRLGW*
PpXTH2	gw1.74.160.1	GSGIKSQNSVFRGFFSAGIKLPCGFGGNSAGIVSAFYASNGGSYPSNHDEIDLEFLGVRPGHPYVIQTNIYADGSTGTGREERFNLWFDPTVGFHNYSILWTYHHIVFFVDDIPIRRYVSRPELGVPYPTKPMNAFATIWDGSTWATEGGQYHVNYTQGPFDATFTNLKLEGCVWDPRLQIAAPECALHTYKAWFNDNAMQEMSAKQMIALEWARSNFMWYSYCDDLERWPVQPPPEC
PpXTH3	estEXT_fgenesh1_pg.C_1950016	MDFVWMLGKYSKFQKSFFVAWSESNVAAVDGGHTLQLSLDRQSGTAVSSTSKYLYGYFRASIKLHSGNSAGTVTAFYLSSQGHNHDEVDFEFLGNVTGEPYVLQTNVYANGIGNREQRIFLWFDPRSEFHTYSVIWNHKSISMYVDDMLIRVFQNNEAHGQPYLSKQPMGVYSSIFDASNWATRGGLDKIDFNNAPFHAHYANFTMDSCVVNETVTTSVADPCVAPTSTEWWNAEWFQSIPANRVGQMQWVNHNFMVYDYCTDKERFPVAPFECAAPIV*
PpXTH4	e_gw1.11.126.1	AGVTITTTTKYYCGYFRASVRLPRGDSSGTVATLYLASPGPDHSEVDFEFLGNKTNTQPGNNEIVLQTNIFAAGVGNREQRISLWFDPTEDFHYYSVIWNHKTVSMYVDEVLIRIFQNYEDQGVPYLRSDKAMQVYMSIFDGSSWATRGGLDKIDWSHSPFNVRYKDIIIDACVVDPASIMASPCARPEADNWWNQPYFHSLPADRLAFMDQVMKDHCIYDYCIDTKRFPVPPPECTLPRR*
PpXTH5	e_gw1.48.93.1	MLVAVIFLATVLSAESWEEKCPGDPGYVETWTKNFWSLFNIFTNEEHVRVGQNGDYVQMQLDEQCAAVYGSRHQYYTGRMSVKLKLPCGNSSGTVFAFYTSSDGKKPYHDEIDIELLGNETSSCITMQTNIFVNGKGDREMRHNLNWFNPCDDYHEYYILWNSAMVVIGVDDIPIRVFKNNEQYGLPYFNKGQGLYVSYWDGSSWATQGGRIKIDFALNGPFVAHMHSFHDLQGCQVPSEDNIWQCQYPAQRPCWDRPWVNHYLTQQQIWDYNWVNGEFCTYDYCKDVARFAATGKPAECNLPRY*
PpXTH6	gw1.346.29.1	DSTFWDNFNIVTNGTHVRVSADGDACDMQLDADCSAVFGSKYQYFTGYFSAKLQLPCGNSSGTVFAFYTSSDGKMDDHDEIDIELLGNETSKHITMQTNIFINGVGDREMRHNLDWFDPCTSHHDYFIKWNSNIVVVGVDDIPLRVHMNNEKNGLPYFNKGQGLYVSYWDGSSWATQGGRIKIDYAMNAPFIANLNGFHHMSACQVPSERDLGSCKYPAVAPCWDRPSDHYLTAKQKTDFEWANNNFCIYDYCKDDQRFASTGKPAEC
PpXTH7	e_gw1.4.11.1	MITVLGQGTGSLTGAVTFLENYESQSDSQHFRILNDGHQVQLVLDEYAASGFGSKYQYLFGKIGMRMKLVPGNSAGTVTAYYMSSQTPGLHDEMDFEFLGNVTGQPYILQTNIYANGEGKREQRIYLWFDPTSDFHSYSVLWNTQQIVFYVDNTPIRVFKNNKDIGVPYPDSKPVGIYSTIWNGENWATNDGWVKLNWTYAPFVATYESFNVDACRVDNGDTASCMAQTSSWWMSSEYQTLGAYQVNQLEWVRNNYLLYDYCADRKRSPAPPPECARNPL*
PpXTH9	fgenesh1_pg.scaffold_26000082	MTNYASSSDGQHFRILSNGQQVQLLLDEHSASGFVSKHKYMFGRIGMRIKLVPGNSAGTVTAYYLSSDTARHDEMDFEFLGNVSGQPYILQTNIYAGGKGQREQRIYLWFDPSADFHEYSVLWNRKQIVFYVDDTPIRMFKNNKAALGQDYPDSQAVGIYSSIWNGENWATNDGWVKLNWTYAPFIVTYEKFNVDACLALQHSSDPCIAATNGWWEESEYETLNFKDVERLNWVKENYVVYNYCTDRGRNPIRPIECDINIL*
PpXTH10	e_gw1.168.26.1	MWPASGFGSKNQYLFGNITMKIKLVPGDSAGTVTAYYLSSAQPNHDELDFEFLGNVSGEPYVLQTNIFANGLGGREQRINLWFDPTTEYHSYGVLWNRKQIIFTVDNKPIRLFKNNEDIGIAYPKSKPMGLYASLWNGDSWATQNGWIKTNWTHAPFIVSFKDFSTLDGCVVINNNTSPCTTVTTSHWWEDSAYQIIDRNQAEQLLWVKNNYMVYDYCTDTKRFPTPPVECSRNVPLL*
PpXTH11	e_gw1.4.131.1	MVSCVHGVTFLEQFTPFSKDGYHVQVAPDGQEAKIVLDQYAASGFGSNYQYLFGNITMMIKLVPGDSAGTVTAYYLSSAQPNHDELDFEFLGNVSGQPYSLQTNVYANGIGRREQRISLWFDPTTDYHSYGVLWNRKQIIFTVDNKPIRLFKNNEDVGIAYPNSKPMGLYASLWNGDSWATQNGWVKTNWTHAPFIVSFRDFSTLDGCVVTNDINPCTQVTPTHWWEASAYQTIDHNQAEQLLWVKNNYMIYDYCTDTSRFPSPPVECSRNVPVL*
PpXTH12	estEXT_fgenesh1_pm.C_3090007	MGILELKTVAQAMLAALCLAMVGVTYGATFTEQFSTFSSDGYHVQVSPDGNEAKIVLDQYAASGFGSKQQFLFGNITMKIKLVPGDSAGTVTAYYLSSDQPAHDELDFEFLGNTSGDPYILQTNVFANGIGGREQRINLWFDPTTEYHTYGVLWNQKQIIFTVDNKPIRLYKNSRDLGIAYPNSKPMGLYASLWNGDSWATQGGLVKTNWTHAPFIVSFKDFSSLDGCVVTDNNISPCTATTTHWWEASAFQTIDRHQAEQILWVKENYEVYDYCKDTKRYPTEPSECARNVPQL*
PpXTH13	estEXT_gwp_gw1.C_1680014	MKNPSRKKKLGGCIILGCIILIIVLAVVISQVTKKGKQNVNGFDKDFSITWAKNHTRISHHGERLELILDAESGSGFKSNDLFLFGSIKMDIKLVPADSAGTVTAYYLYSPTDHHDELDFEFLGNSSGQPYILQTNVFANGTGEREQRINLWFDPTTDYHTYGVLWNRRQILFLVDDLPIRVFTNNEDMGMPFLNQQPMNIFSSIWNGDKWATQGGRVKIDWTHAPFIASYQNYNLDACIATDAYAPCAMPSANKWWDQEEYQALSAAQQDKLRWVEENYMVYNYCTDVKRNPTTPFECTRNSGGFLGLGSLH*
PpXTH14	estEXT_Genewise1.C_3090017	MRSREAALVMLLAITIQAASAAMPFTANYLATTDTFHTRILNAGERVDLVLDKSSAAAFGSKSKYLFGSIGMGIKLVPGNSAGTVTAYYLSSEGGEHDEMDFEFLGKGGDQPYILQTNVFAKGKGDREQRINLWFDPTADFHTYSLFWNKNITVFYVDTTPIRVYKNNEDLGVPYPNSQGVGIYASLWDGSEWATDGGKVGLDWNAAPFVASFQGFGVDSCDVAGGISACKDDGKWYQGAEHHDLNGNQIAQLKDVRQKHVTYDYCTDRKRTATAPVECARN
PpXTH15	e_gw1.272.10.1	MLLQCTESLVPFGANYGASTDATHTRVQAGGDHVDLVLDATSAAAFASKNKYLFGSIGMGTKLVPGNSAGTVTAYYLSSEGGQSVRSVHDEMDFEFLGNSSGQPYILQTNVFAQGKGDREQKITLWFDPTAEYHSYSLLWNKNIIVFYVDTVPIRVFKNNEAKDVPFPNNQGVGIYASLWDGSAWATQGGSVPLDWKAAPFVASFKGFGVDACAVGNSVAACTAGNGNWWDSEQYQDLNANQIRQLKNIRQKYVLYDYCTDTERNLVTTECASNWYE*
PpXTH16	fgenesh1_pg.scaffold_618000001	MCMFVCVKTILLQLLCLMRTSHDGEGAELVLDQSSAAGFASKTRYLFGRVSIQMKVHPGDSAGTVSTFYTSSLSGKHDELDFEFLGNQPGKLYVLQTNVYASGVGDREQRIRLWFDPTEDFHTYEIHWNKEIVIFMVDDTPIRIYRNNEDLGVPYPSRQAMSVFASLWNGEEWATQNGAIKLNWSNAPFVAAYRGYEVEGCEVPWYKGDIKYCQSSDTDSMLRRATIHNLTTRQQARLQWVTENLLVYDYCKDVYRYPTPHPECSRNSGLQIIGPQPLKHLDGLKVLEN*
PpXTH17	e_gw1.291.31.1	SSAAGFASKTRYLFGRVSIQMKVHPGDSAGTVSTFYTSSLSGKHDELDFEFLGNEPGKPYVLQTNVYASGIGDREQRIRLWFDPTEDFHTYEIHWNKEIVIFMVDDTPIRIYKNNEDLGVPYPSRQAMSIFASLWNGEEWATQNGAIKLNWSNAPFVAAYRGYEVEGCEVPWYKGDIKYCQSSKVDSMLKRATIHNLTTRQQARLQWVTENLLVYDYCKDIYRYPTPHPECSRNSGLQIIGPQPLKHLDGLQVLGGSGTSE*
PpXTH18	e_gw1.193.22.1	MGSRTCTLLRAVLVFSLAISVVTGIVPETSASEAEDQPTFLRHFWSTSDKHHYKLSEGGEVAELVLDQKAAAGFASKTRYLFGRFSVQMKVHPGDSAGTVSTFYTSSLSGKHDELDFEFLGNEAGKPYVLQTNVYSSGVGDREQRIRLWFDPTEDFHTYEIHWNKEIVIFMVDDTPIRIFKNNEDLGVPYPSQQAMSVFASLWNGEDWATQNGAIKLNWEKAPFVASYRGYEVEGCEVPWYEGNVTYCMTSPDMDVMLRRATIHTLTTRQQARLQWVTENLQVYDYCKDFVRYPTQGPECSRNSGLQIIGPLPLKYLNGLQALGESRASE*
PpXTH19	e_gw1.19.157.1	MLLLIAALLNQATPQPNVSFGDLYTPMSDSAHTRVLGGGSTVELLLDRASSGTCGSWGTYLFGTFSIGVRAVPGNSAGTVTAFYLQSSTASDIDQHDEIDFELLGRISPRDPYILQTNIYVNGTGRREQRMALWFDPSTDYHYFSLQWSRDLIVFYVDYVPIRVFRNNAALGVPYPDYNPMRAYASLWDGSIWATVDGNMRVHPVNWADAPFVASFADFDLHTACNATTTTQQAACERDGGGNRTKQSLDLNDISNLSNIHSRYIVYDYCSDTMRPDYPAIECANNRYD*
PpXTH20	gw1.89.115.1	YLFGTFSIGVRAVPGNSACTVTAFYLQSPTASDIDQLDEIDFELLGRISPRNPYILQTNINVKDSGRREQRMALWFDPNTDYHYYSLQWSGDLIVFYVDYVPIRVFQNNEALSIPYPDSNPMRAYATLWDSSIWATVDGNMR
PpXTH29	e_gw1.89.101.1	FLSKNRFVFGFWSMYLKLIPNDSAGLVMSYYSKDTHDEMDFEFLGNVTGEPITLQTNLYLNGKGGREVRHYLQFDPAADFHKYSLLWNKHIIIWYVDDKVIRVHHNKPDVPFPLVRPMSVLASLWNGSSWATQGGKEELNISHVPFVLQYEGFGGVDGCFACPTNPYSWNAQDSLTTKQIEELNSHSRDYVIYNYCKDDLRFKNWKTGNVTFPPECKYNNFI*
PpXTH30	gw1.24.131.1	DITFDKKGCGGRLRSLNSYPSGKFSSRIKCAEGDTSGLLTSFYVSSGEGTITQDEIDFEFLGDNKRIVQTNFYVNGTSDNEQWVELDYDCSSGFHTYAIHYDQHQIKWFVDSKLVRTVVKEDQLRERLPYPTKRMFLYSSVWNA
PpXTH31	estEXT_Genewise1.C_370211	MQDEIDFEFLGDNKRIVQTNFYVNGTSSGNELWVELDYDCSYGFHTYSIHYNQSKIQWFIDSRLVRTVTKEKQIRHQRSYPTKNVFLYSSVWNASDVNDGGWTGKWHGMAEEPFVAKFKSVTVQYPA*
LkXTH1	OP235906	MLIKMVPRALLVLLLAAMAARAASPPKPVDVPFQKNYVPSWASDHIKYINGGNEAQLSLDKWTGTGFQSKGSYLFGHFSMQIKMVPGDSAGVVTAFYLSSQNSEHDEIDFEFLGNRSGQPYILQTNVFSGGKGDREQRTYLWFDPTKAYHSYTVLWNMHQIVFFVDDVPIRVFKNSKDLGVRYPFNQPMKIYSSLWNADDWATRGGLEKTDWSKAPFAASYKGFHIDGCEASMPHSACPTLGRRWWDQKAFDDLDGMQWRKLKWVRDKYTIYNYCTDRVRYPTMSPECTRDRDI*
LkXTH2	OP235907	MVLGCFLLYGILLLLGKVGASVGNVFDTDFYVSWAADHVQFLNGGQELHLTLDQLSGSGFASKNKYMFGNINMQIKLVPGDSAGTVTAFYLSSQGSNRDELDFEFLGNKSGEPYVLQTNVYATGKGDREQRIYLWFDPASEFHTYGVIWNAAYILFMVDEVPIRVFMNNKTSGVPYPERQAMGLFSSIWNGDSWATQGGLVKINWSHAPFVAAYRNFQTDQRVASSVEGLTPAQKNKLDWVKRNYMIYDYCSDKQRYPVPPPECYHNI*
LkXTH3	OP235908	MASFVSRASSMVFMLQFMFLLVWGTATSSRVKNGSFYQDFDISWAPDHARFLNGGQQMQLLLDRSSGSGFASKKKFLFGNIGMQIKLVPGDSAGTVTAYYLSSNAGPKHDEVDFEFLGNVSGEPYIVQTNIYAHGVGNREQRIYLWFDPTADFHTYSIQWNPQHIIFYVDATPIRVYKNNEAMEVPYLNRQAMGVYSSLWNADDWATQGGLVKTNWSNAPFAASYRNFRVEGACQVRSNRDISRCMLQQTSSSSSSTINTNSLHGEGGSTGVVERKEILRRLNWVRKHYMIYDYCADNTRYPVPPPECRSLML*
LkXTH4	OQ746059	MLIKMIPKLLLVFLLATRAAMAASPPKPVDVPFPKNYVPSWASDHIKYINGGNEIQLSLDKWTGTGFQSKGSYLFGHFSMQIKMVPGDSAGTVTAFYLSSQNAEHDEIDFEFLGNRSGQPYILQTNVFSGGKGDREQRIYLWFDPTKDYHSYSVFWNMHQIVFFVDDVPIRVFKNSRDLGVRYPFNQPMKIYSSLWNADDWATRGGLEKTDWSKAPFIASYKGFHVDGCDASVPNSACRTLGRRWWDQKAFDDLDGLQWRKLKGVRERYTIYNYCADRVRSPAMPPECARDRDI*
LkXTH5	OP235909	MSSEAMKNAQFLGLFFILLLHSAAMAATPKKPVSVPFKNNYVYSWGADHIKEFHGGRKVELLLNKQYGAGFESKGTYLFGHFSMEIKLVPGDSAGTVTAFYLSSQTAEHDEIDFEFLGNRSGQPYILQTNVFTGGKGEREHRIYLWFDPTKDYHSYAVLWNMYQIVFLVDEVPIRVFKNSKDLGVRFPFNQPMKLYSSLWNADDWATRGGVEKTDWSKAPFTASYRQFHIDACEASAPQSVCATQGRRWWDQEEFRDLDGRQWRFLKWVRKHYTIYNYCTDTPRNKKMPPECVRDRDNI*
LkXTH6	OP235910	MAAKMVRMISILFAFFIVATAQSDVNTTNQVFNDDFQILFASDHVKTTDEGQIWELMLDNNTGSGFQTKHSYKFGWFSMKLKLVAGDSAGVVTTYYMASKDFATRDELDFEFLGNKSGQPYVLQTNVYVNGNGSREQRNELWFDPTEDFHTYSFLWNDHQIIFFVDLVPLRVYRHTAVTDNVYPKNRPMYLLSSIWNADNWATRGGLDKTDWSQAPFVSSYQKFSTDSCMWEDPFPACVSTTSDHWWDQPAAWTLTEAQKLDYTWARRNFLVYDYCQDTERFNGSFPVECSVSPW*
LkXTH7	OP235911	MASLSMLSCFFFFILPLCFWASNCAEFTDIFEPSWANDHVMYEGELLKLKLDNFSGAGFASKASYLFGKVGAQIKFVPGDSAGTVTAFYMSSEGTLHDEFDFEFLGNASGEPYIVQTNIYSNGTGNREQRIYLWFDPTADFHSYSFLWNHNQVVFYVDSVPIRVFPNNERLGVSYPKQQPMRVSSSIWNADNWATQGGLVKINWTHSPFISTYKRFDIDANEIGLNGVNENGSKWWDMPSYSSLSPRQRRMLRWVHRNYIIYDYCNDSTRFPTSPPECAGLRF*
LkXTH8	OQ746060	MEVPSALSILPGYVPFILIVIICTALSPRVSANFYDDIDVSWGDNNVNIFNDGEELQLSLTNYSGGAGFQSKKEILFGSVDMSMKLVPDNSAGTVTTYYLSSTGEGHDEIDMEFLGNVSGEPYILHTNIYINGSADREQQFYLWFDPTADYHNYSILWNPQQIALFVDGLPIRVFPNSEDIGVPYPNEQAMRVYSSLWNGDQWATQGGRVKTDWSYSPFVASYMNFRTDVCEWTGNGSASQCSANNWWSESLSYAQQGQLQWVRTNYLIYDYCKDTARFIISSSRVPRDTQ*
LkXTH10	OQ746061	MVAGVVVRVFKNSENTLGIPYPSSKPMQAIASLWNGENWATDGGRSKINWKQSPFIATFKSFGIEGHKCQGDSQCPSSSSEWWEDLGSRGLSAEQMRQLRWVRKNYMAYDYCTDKTRFPKPPPECALNSV*
LkXTH11	OQ746062	MGGIRRAMGMSFLLLVLIGLIACVSCQSNGDDSSAKVFDDNFEIMWAQDHFKTSENGQVWHLALDQNSGSGFKSKNKYIFGWFSMKLKLVPGDSAGVVTAYYMASDNYMTRDELDFEFLGNRSGQPYALQTNIYAKGMGGREQRHILWFDPTTEFHTYSILWNRHQIVFFIDEVPVRVHRHTKATSHVFPRRQGMYMMSSIWNGDNWATRGGLEKTNWAAAPFVSSYKKFHGLGCKWEDDNATLLPCAKTNNATAARHWWDEPVAWTLTNKQRELHRWVNSKYLIYDYCHDPTRYSSAKPVECSVAPWD*
LkXTH13	OQ746063	MALLVMALAFIWVCGLSQTAAAVESSQPRLAEKHLTENFASLRFEEGYTSLFGEDNVKVADDGKAVMLSLDKRTGSGLLSQDMYMYGLFSASIKLPDDYTAGVVVAFYTSNGDIFPGTHDELDFEFLGNIRGKDWRIQTNVYGNGSTAFGREERYTLWFDPTEDFHQYTILWTDQRTVFYIDDVPIREIPKTEAMGAHYPAKPMSVYATVWDGSDWATKGGRYKVNYKYSPFVVSLSNLFLEGCSVDPLEKFSTPSCTSDTTSASLSKLSELSQDQKALMEWFRGKYISYSYCDDVARYPTTPADCPPRDPNKKIATANVKFGHRHQRHHKKSRKSHHSSSSSAATATVSL*
LkXTH14	OQ746064	MYNCKRQKPFIGQLHTLLLLAFVLLVSLCPDSDHVQVSEAAEKGYRGRYLRSSRFSPVKFNRGFFVLWGPQHQQISNDQSGITIWLDRNSGSGFKSLRPYKSGYFSAAIKLQAGYTAGVNTAFYLSNNEVHQDYHDEIDIEFLGTIPGQPYTLQTNIYVRAGNAGRGRIITGREQQIHLWFDPTKDFHRYSILWTPTKIVFFVDNIPIRKYPRTNPYTFPARPMWVYGSIWDASSWATDNGKYKVDYNYQPFVASYRGFVLP*
LkXTH15	OQ746065	MALVGCQEMACVLSIIVMLCSLVVGSQCASFDDFFYPSWAVDHVMPQGDLLKLKLDNTSGAGFASKSTYIFGKANVQIKLVPGDSAGTVTAFYMSSQGDQHDEFDFEFLGNTSGEPYVVQTNVYSKGVGNREQRIFLWFDPTADFHSYSFLWNSKQVVFFVDDVPIRLFRNNEKVGVPYPQSQPMGVYSSIWNADDWATQGGLVKTDWSHAPFISTYKNFSIDACEHTSKTRCSSWWDEPAYASLDAKQRLKLKWVQEEYMTYDYCKDPTRFATPPAECAA*
LkXTH16	OP235912	MATPLPLLFLLLLTSSTLLVTVSANFYNDVDITWGDGRAQILDNGQQLQLTLDRTSGCGFQSKNEYLFAKIDMQIKLVPGNSAGTVTAYYLSSQGPKHDEIDFEFLGNLSGDPYIMHTNVFAQGLGNREQQFYLWFDPTLDFHTYSVLWTSSQIIFSVDGSPVRVFKNKEKELSGVDNNYHYPKSQAMRIYSSLWDAEDWATRGGLVKTDWTKAPFAASFRNFNAATSSSNLAAEEVLDTNQEQKLQWVRNNYMIYDYCADTKRFPQGLPLECK*
LkXTH17	OP235913	MLIKMVPKLLLVLLIAAMATMAASPPKPVDVPFQKNYVPTWASDHIKYINGGNEIQLSLDKWTGTGFQSKGTYLFGHFSMQIKMVPGDSAGTVTAFYLSSQNSEHDEIDFEFLGNRSGQPYILQTNVFSGGKGNREQRIYLWFDPTTDYHSYAVLWNMHQIVFFVDDVPIRVFKNSRDLGVRYPFNQPMKIYSSLWNADDWATRGGLEKTDWSKAPFVASYKGFHVDGCEASVSNSACPTLGRRWWDQKAFDDLDGMQWRKLKGVRDRYTIYNYCADKGRYSAMPPECTRDRDI*
LkXTH18	OP235914	MDRALQYSRLAFLQPASCMNIAVVFILFTLLSSILHVHGESSGKHIPVTSKFQTINFYNGYSNLWGSQHQQVSEDESSTTIWLDSTSGSGFKSLKAYKSGFFSAAIKLQAGYTAGVITALYLSNAQDYPGHHDEIDIEFLGTTPGKPYTLQTNVYINGTGDAQVLTGRELKFHLWFDPTEDFHNYSILWTPSYIIFYVDDIAIRKYPRRISSTYPLRPLWVYGTIWDASSWATENGKYRADYRYQPFVAKFSKFILSGCPVSDTTCSAAFSESLISTGTGGLTSQERTRMKSIQRNNLVYNYCKDHERYPTRLPECGKRYAPSLIDWND*
PtoXTH7	KY653714.1	MITTAQNTPSPGYYPSSRISSIGFGQGYSNLWGPQHQRVEQGTVTIWLDRSSGSGYKSLQPYRSGYFGAAIKLQPGYTAGVITSFYLSNNEAHPGDHDEIDIEFLGTTPDKPYTLQTYVYIRGSGDRNIIGREMKFHLWFDPTQDFHDYAILWTPSEIIFLVDDVPIRRYPRKSDATFPLRPLWVYGSIWDASSWATEDGKYKADYNYQPFIGRYKNFKIGGCTADRPASCSPPSASPSGSGGLSQQQSSVMEWVQRNYLVYDYCRDGKRDHTQTPEC
PtoXTH26	KY653711.1	MASFLWTVCLSFLLLATLTKGASPKKVLDVPFGRNYAPTWAFDHIKYINGGSEIQLKLDNYTGTGFQSKGSYLFGHFSMHIRMVPGDSAGTVTAFYLSSQTNEHDEIDFEFLGNRTGQPYILQTNVYTGGKGDKEQRIYLWFDPTKEYHAYSVLWNMYQIVFFVDDVPIRVFKNSKDLGLKFPFNQPMKIYSSLWNADDWATRGGLEKTDWAKAPFIASYKSFHVDGCEASVNAKFCDTQGKRWWDQKEFRDLDAAQYRKLGWVRQKYTIHNYCTDRVRFPSLPPECKRDHDI
PtoXTH27	KY653708.1	MAASLWTLFLGMLFMVSGTMGAAPRKPVDVPFGRNYAPTWAFDHIKYFNGGSEIQLQLDKYTGTGFQSKGSYLFGHFSMQMKLVPGDSAGTVTAFYLSSQNSEHDEIDFEFLGNRTGQPYILQTNVFTGGKGDREQRIYLWFDPTTRYHSYSVLWNSYLVVFFVDDVPIRVFKNCKDLGVKFPFNQPMKIYSSLWNADDWATRGGLEKTDWSKAPFIASYKSFHIDGCEASVEAKFCATQGTRWWDQKEFQDLDALQYRRLRWVRQKYTIYNYCTDRSRYASMPPECKRDTDI
PtoXTH31	KY653706.1	MALFPLLLLILMVPASSDAQWPPSPGYWPGSRFRSMSFYQGYRNLWGYSHQRVDQNALTIWLDSTSGSGFKSVKPFRSGYFGASIKLQPGYTAGVITAFYLSNSEAHPGYHDEVDIEFLGTTFGKPYTLQTNVYIRGSGDGRIIGREMKFHLWFDPTKTFHYYAILWSPKEIIFLVDDVPIRRYPRKSSTTFPLRPMWVYGSIWDASSWATEDGKYKADYRYQPFVASYTNFKASGCSAYSPAWCHPVSASPFRSGGLTRQQYRSMRWVQRHHMVYDYCKDYKRDHSLTPECWG
PtoXTH32	KY653716.1	MALLTLFILILIAPSSSNAQWPPSPGYWPSSRFRSMSFYQGYRNLWGYSHQRVDPNALTIWLDSTSGSGFKSVKPFRSGYFGASVKLQPGYTAGVITAFYLSNNEAHPGFHDEVDIEFLGTTFGKPYTLQTNVYIRGSGDGRIIGREMKFHLWFDPTKNFHHYAILWSPKEIIFLVDDVPIRRYPRKSAATFPLRPMWVYGSIWDASSWATEEGKYKADYRYQPFVASYTNFKAAGCSAYSPAWCRPVSASPFRSGGLTRQQYRTMRWVQRYHMVYNYCKDYKRDHSLAPECWG
PtoXTH34	KY653707.1	MAAAYLWTLFLGMLVMVSGTRGAPLRKPVDVAFGRNYVPTWAFGHIKYFNGGNEIQLHLDKYTGTGFQSKGSYLFGHFSMQMKLVPGDSAGTVTAFYLSSQNSEHDEIDFEFLGNRTGQPYILQTNVFTGGKGDREQRIYLWFDPTKEFHHYSVLWNMYMVVFLVDDVPIRVFKNCKDLGVKFPFNQPMKIYSSLWNADDWATRGGLEKTDWSKAPFIASYRSFHIDGCEASVEAKFCATQGARWWDQKEFQDLDAFQYRRLSWVRQKYTIYNYCTDRSRYPSMPPECKRDRDI
PtoXTH35	KY653709.1	MAVSVFKMVGFFVGFFLIVGLVSSAKFDELFQPSWALDHFAYEGELLRLKLDNYSGAGFQSKSKYMFGKVTVQIKLVEGDSAGTVTAFYMSSEGPYHNEFDFEFLGNTTGEPYLVQTNVFVNGVGNKEQRLNLWFDPTKDFHSYSLLWNQRQVVFLVDETPIRLHTNMENKGIPFPKDQAMGVYSSIWNADDWATQGGRVKTDWSHAPFVASYKGFEIDACECPVSVAAVDNAKKCSSSGEKRYWWDEPTLSELSAHQSHQLLWVKANHMVYDYCSDTARFPVTPLECLHHSHRHH
PtoXTH36	KY653715.1	MTMFLQSLSLRKASVFLFFYFLAFALHVFARPATFLQDFRVTWSDSHIKQIDGGRATQLVLDQYAGCGFASEAKYLFGRVSMRIKLIPGDSAGTVTAFYMNSDTDAVRDELDFEFLGNRTGRPYTVQTNIFAHGKGDREQRVNLWFDPAADFHLYTIFWNHQHIVFYVDDVPIRVYRNHEAKGIPFPKLQPMGVYSTLWEADDWATRGGLEKIEWSKAPFYAYYKDFDIEGCPVPGPATCASNRGNWWEGATYQALNAMEARKYRWVRMNHMIYDYCTDKSRYPTTPPECVAGI
PtoXTH39	KU377527.1	MACSYLCPCSLLICSLLAFLVSGSQIQKTFLPVISFDEGYTQLFGDDNLAIHRDGKTVHLSLDERTGSGFASQDLYLHGYFSASIKLPADYTAGVVVAFYMSNGDIFEKNHDEIDFEFLGNIRGKDWRIQTNIYGNGSTSVGREERYSLWFDPSDDFHQYSILWTDSQITFYVDNVPIREFKRTESMGGDFPSKPMSLYATIWDGSGWATNGGKYRVNYKYAPYVTEFSDLVLHGCAVDPIEQFPKCDNTESSEAIPTGVTTVQRIKMDSFRAKFMTYSYCYDRVRYKVPPSECVINPKEADRLKSFDPVTFGGGRHHHGKRHHRSRAGHVEAISI
PtoXTH40	KY653712.1	MACSYLGPCFLLICSSLAPFVSGSQIQRTSLPIISFDEGYTQLFGDDNLVMYRDGKRVHLSLDERTGSGFVSQDLYLHGYFSASIKLPADYTAGVVVAFYMSNGDMFEKNHDEIDFEFLGNIRGKDWRIQTNIYGNGSTSAGREERYSLWFDPSDDFHQYSILWTNSQIIFYVDNIPIREVKRTESMGGDFPSKPMSLYATIWDGSDWATNGGKYRVNYKYAPYVAEFSDLVLHGCAVDPVEQFPRCDNTESSQAIPTGVTPVQRIKMESFRAKFMTYSYCYDRVRYRAPPSECVINTKEADRLKSYDPVTFGGGRRHHGKRHHRSRSSHAEVISI
PtoXTH41	KY653710.1	MDCLCCWSLSKPFYLLLFLFSFPLMIASAAFNLSTISFDEGYSPLFGDGNLVRSPNGRTARPLLDRFTGAGFISSKMYKYGFFSANIKLPGDYTAGLCVAFYTSNGDVFEKTHDELDFEFLGNTEGKPWRFQTNLYGNGSTSRGREERYRLWFDPSKQFHRYSILWTAKNIIFYIDDVPIREVIRSEEMGGEYPSKPMSLYATIWDASNWATSGGKYKVNYKYAPFVSEFKDFVLEGCPSDPIEEFPSVECYESYSRLESADYATITRRQRSAMRKFRQRYMYYSYCYDSLRYPVPPPECVVIPSEKDRFRNTGRLRFGGSHQGRKRRSRRRGRVQVSSIEYDPDV
